# Supplementary material for: Frequency of subclinical interstitial lung disease in COVID-19 autopsy cases: potential risk factors of severe pneumonia
Source: BMC Pulm Med. 2023 Oct 27;23:408. doi: 10.1186/s12890-023-02692-1 (PMC10612296; doi:10.1186/s12890-023-02692-1)
Supplement: Supplementary file 1 — Supplementary Material 1 [file 12890_2023_2692_MOESM1_ESM.xlsx]

## Sheet: S1 Table
S1 Table. Essential information of autopsy cases (COVID-19) examined in the present study
Case	Age (year-old)	Sex	Anti-viral drug	Chloroquine	Steroid	Immunosuppressive drug	Antibiotics	Duration (exacerbation to death) (days)	Whole duration (onset to death) (days)
1	93	F	+	+	+	-	+	6	10
2	84	M	+	+	-	-	+	15	15
3	93	F	+	-	+	-	+	16	20
4	85	M	+	+	-	-	+	22	24
5	79	F	+	-	+	+	+	32*	38*
6	86	F	+	-	+	-	-	6	12
7	86	F	+	-	+	-	-	3	27
8	82	F	+	-	+	+	-	12	19
9	74	M	+	-	+	-	-	7	14
10	77	M	+	-	+	+	-	17	25
11	88	F	+	-	+	-	+	17	20
12	89	F	+	-	+	-	-	5	14
13	77	M	+	-	+	-	+	17	27
14	73	M	+	-	+	+	+	10	38
15	91	M	+	-	+	-	+	24	27
16	75	M	+	-	+	+	+	35	41
17	91	M	+	-	+	-	+	30	36
18	79	M	+	-	+	-	+	79**	86**
19	81	M	+	-	+	+	+	12	33
20	81	F	+	-	+	-	+	15	20
21	79	M	+	-	+	+	-	13	20
22	63	M	+	-	+	+	+	36	40
23	54	M	+	-	+	-	-	4	6
24	70	F	+	-	+	+	+	29	35
25	83	M	+	-	+	+	+	33	38
26	54	M	+	-	+	+	+	58	63
27	62	M	+	-	+	+	+	49	62
* This patient was once discharged from the hospial due to improvement of symptoms, however soon had another exacerbation, which resulted in death. The total number of days including two hospitalizations. ** This patient died of respiratory symptoms associated with difficulty in expectorating sputum, although her symptoms tended to improve after PCR-negative transformation. The final cause of dea…
