# Supplementary material for: Frequency of subclinical interstitial lung disease in COVID-19 autopsy cases: potential risk factors of severe pneumonia
Source: BMC Pulm Med. 2023 Oct 27;23:408. doi: 10.1186/s12890-023-02692-1 (PMC10612296; doi:10.1186/s12890-023-02692-1)
Supplement: Supplementary file 2 — Supplementary Material 2 [file 12890_2023_2692_MOESM2_ESM.xlsx]

## Sheet: S2 Table
S2 Table. Essential information of autopsy cases (non-COVID-19) examined in the present study
Case	Age (years)	Sex	Primary disease	Cause of death
1	71	F	ALS	respiratory failure
2	70	F	Colorectal cancer, multiple metastasis	liver failure
3	86	M	Constrictive pericardititis	heart failure
4	84	M	Liver abscess	circulatory failure
5	77	F	SLE, Pulmonary arterial hypertension	circulatory failure
6	79	F	Mitochondrial encephalomyopathy	respiratory failure
7	66	F	Breast cancer, multiple metastasis	respiratory failure
8	76	F	Breast cancer, pulmonary tumor embolism, lymphangiosis carcinomatosa	respiratory failure
9	74	M	Spinal and bulbar muscular atrophy	circulatory failure
10	85	F	Cervical cancer	circulatory failure
11	80	M	Liver cancer, rupture	circulatory failure
12	63	M	Liver abscess	circulatory failure
13	82	M	Myasthenia gravis, Anti-phospholipid antibody syndrome	circulatory failure
14	83	M	Colorectal/Lung cancer	circulatory failure
15	88	M	Malignant lymphoma (B-PLL, PTCL, NOS)	multiple organ failure
16	75	F	Malignant lymphoma	multiple organ failure
17	80	M	Parkinson's disease	respiratory failure
18	90	M	Psoriatic arthritis	respiratory failure
19	86	F	Pancreatic cancer, multiple metastasis	respiratory failure
20	75	M	Aortic aneurysm	circulatory failure
21	74	M	Aortic aneurysm, Thoracic endovascular aortic repair	circulatory failure
22	70	F	Post-AMI heart failure, CABG	circulatory failure
23	77	M	AMI, post stent placement in colonary artery	circulatory failure
24	89	M	Myocardial rupture due to AMI	circulatory failure
25	76	M	Aortic aneurysm	circulatory failure
26	78	M	CKD	respiratory failure
27	71	F	Sarcoidosis	central nervous system disorder
28	76	F	CTEPH	respiratory failure
29	81	M	Esophageal carcinoma, Nivolumab therapy	cachexia
30	83	M	CKD, CHF, MR (post valve replacement)	circulatory failure
31	75	F	Unknown	circulatory failure
32	77	M	Parkinson's disease	respiratory failure
33	77	M	CHF	respiratory failure
34	89	M	CHF	circulatory failure
35	84	F	Dementia of Lewy body	circulatory failure
36	68	F	Endometrial cancer	circulatory failure
37	79	M	Acute cholecystitis	respiratory failure
38	75	F	Malignant lymphoma (DLBCL, EBV-positive T cell lymphoma)	liver failure
39	80	M	AS, CKD	circulatory failure
40	77	M	AKI	circulatory failure
41	70	M	Malignant lymphoma (DLBCL), Bild duct cancer	circulatory failure
42	80	F	Spinal canal stenosis	circulatory failure
43	78	F	Malignant lymphoma (ALCL)	respiratory / circulatory failure
44	77	M	Alzheimer's disease	respiratory failure
45	77	M	Liver cancer, lung metastasis	liver failure
46	83	F	Femoral neck fracture	respiratory failure
47	83	M	Relapsing polychondritis	respiratory failure
48	77	M	Esophageal carcinoma, radiation-induced pericarditis	respiratory failure
49	75	M	Still's disease	circulatory failure
50	81	F	Endometrial cancer	circulatory failure
51	75	M	Liver cancer	liver failure
52	77	F	Parkinson's disease	circulatory failure
53	80	F	Parkinson's disease, TEN	respiratory / circulatory failure
54	74	M	FTLD	respiratory failure
55	86	M	DM	circulatory failure
56	84	F	ALS	respiratory failure
57	83	F	CANVAS	respiratory failure
58	51	F	MDS, bronchiectasis	respiratory failure
59	69	F	AS, MS, TR	circulatory failure
60	72	M	Liver cancer	liver failure
61	78	F	Endometrial cancer, multiple metastases	respiratory failure
62	71	M	ADPKD	circulatory failure
63	86	M	Cerebral amyloid angiopathy	circulatory failure
64	71	M	Spinocerebellar degeneration	respiratory failure
65	78	M	Bile duct cancer	cachexia
ADPKD: Autosomal dominant polycytic kidney disease, AKI: Acute kidney injury, ALCL: Anaplastic large T-cell lymphoma, ALS: Amyotrophic lateral sclerosis, AMI: Acute myocarditis, AS: Aortic stenosis, B-PLL: B-cell prolymphocytic leukemia, CABG: Coronary artery bypass grafting, CANVAS: Cerebellar ataxia with neuropathy and vestibular areflexia syndrome, CHF: Chronic heart failure, CKD: Chronic kidn…
