# Supplementary material for: Frequency of subclinical interstitial lung disease in COVID-19 autopsy cases: potential risk factors of severe pneumonia
Source: BMC Pulm Med. 2023 Oct 27;23:408. doi: 10.1186/s12890-023-02692-1 (PMC10612296; doi:10.1186/s12890-023-02692-1)
Supplement: Supplementary file 3 — Supplementary Material 3 [file 12890_2023_2692_MOESM3_ESM.xlsx]

## Sheet: S3 Table
S3 Table. Essential information of surgical cases (non-COVID-19) examined in the present study
Case	Age (years)	Sex	Primary disease
1	59	M	Lung cancer (adenocarcinoma)
2	69	F	Lung cancer (adenocarcinoma)
3	78	M	Metastatic lung cancer (colorectal origin)
4	66	F	Lung cancer (adenocarcinoma)
5	56	F	Lung cancer (adenocarcinoma)
6	52	M	Lung cancer (adenocarcinoma)
7	78	M	Lung cancer (squamous cell carcinoma)
8	76	M	Lung cancer (squamous cell carcinoma)
9	77	M	Lung cancer (adenocarcinoma)
10	76	M	Lung cancer (adenocarcinoma)
11	77	M	Lung cancer (squamous cell carcinoma)
12	71	M	Lung cancer (squamous cell carcinoma)
13	74	F	Lung cancer (adenocarcinoma)
14	76	M	Lung cancer (adenocarcinoma)
15	77	M	Lung cancer (adenocarcinoma)
16	83	F	Lung cancer (squamous cell carcinoma)
17	73	M	Lung cancer (adenocarcinoma)
18	76	M	Lung cancer (adenocarcinoma)
19	76	F	Lung cancer (adenocarcinoma)
20	73	F	Lung cancer (squamous cell carcinoma)
21	72	M	Lung cancer (invasive mucinous adenocarcinoma)
22	77	M	Lung cancer (squamous cell carcinoma)
23	73	M	Lung cancer (adenocarcinoma)
24	79	F	Lung cancer (invasive mucinous adenocarcinoma)
25	74	M	Lung cancer (adenocarcinoma)
26	74	F	Metastatic lung cancer (breast origin)
27	74	M	Lung cancer (squamous cell carcinoma)
28	76	M	Lung cancer (squamous cell carcinoma)
29	70	M	Lung cancer (large cell carcinoma)
30	70	M	Lung cancer (adenocarcinoma)
31	71	M	Lung cancer (adenocarcinoma)
32	81	M	Lung cancer (adenocarcinoma)
33	67	M	Lung cancer (adenocarcinoma)
34	68	M	Lung cancer (adenocarcinoma)
35	77	F	Lung cancer (adenocarcinoma)
36	72	M	Lung cancer (adenocarcinoma)
37	72	F	Lung cancer (large cell neuroendocrine carcinoma)
38	73	M	Lung cancer (adenocarcinoma)
39	76	F	Lung cancer (adenocarcinoma)
40	80	M	Lung cancer (squamous cell carcinoma)
41	58	F	Lung cancer (adenocarcinoma)
42	79	F	Lung cancer (squamous cell carcinoma)
43	82	F	Lung cancer (squamous cell carcinoma)
44	81	M	Lung cancer (adenocarcinoma)
45	83	F	Lung cancer (adenocarcinoma)
46	69	M	Lung cancer (adenocarcinoma)
47	54	M	Lung cancer (squamous cell carcinoma)
48	71	M	Lung cancer (adenocarcinoma)
