# Supplementary material for: Frequency of subclinical interstitial lung disease in COVID-19 autopsy cases: potential risk factors of severe pneumonia
Source: BMC Pulm Med. 2023 Oct 27;23:408. doi: 10.1186/s12890-023-02692-1 (PMC10612296; doi:10.1186/s12890-023-02692-1)
Supplement: Supplementary file 4 — Supplementary Material 4 [file 12890_2023_2692_MOESM4_ESM.xlsx]

## Sheet: S4 Table
S4 Table. The Ministry of Health, Labour, and Welfare (Japan) classification system for COVID-19 severity
Severity	Oxgen Saturation (SpO2)	Clinical manifestation
Mild	Greater than or equal to 96%	No evidence of pneumonia (No pulmonary symptoms or only cough without dyspnea)
Moderate I	Greater than 93% and less than 96%	Dyspnea and evidence of pneumonia
Moderate II	Less than or equal to 93%	Need for oxygen therapy
Severe		Need for intensive care unit admission or ventilator
SpO2: Saturation of percutaneous oxygen
