# Supplementary material for: Frequency of subclinical interstitial lung disease in COVID-19 autopsy cases: potential risk factors of severe pneumonia
Source: BMC Pulm Med. 2023 Oct 27;23:408. doi: 10.1186/s12890-023-02692-1 (PMC10612296; doi:10.1186/s12890-023-02692-1)
Supplement: Supplementary file 5 — Supplementary Material 5 [file 12890_2023_2692_MOESM5_ESM.xlsx]

## Sheet: S5 Table
S5 Table. Comparison of COVID-19 severity status and presence of s/rILD
	s/rILD (+) (N=15)	s/rILD (-) (N=245)	Univariate analysis
	% (N)	% (N)	p-value
Severity
			0.0333*
Moderate II, severe	73.33 (11)	44.08 (108)
Moderate I, mild	26.68 (4)	55.92 (137)
Intubation			1.0000
yes	6.67 (1)	8.57 (21)
no	93.33 (14)	91.43 (224)
Death			0.3009
yes	13.33 (2)	6.94 (17)
no	86.67 (13)	93.06 (228)
s/rILD: subclinical/radiological ILD
COVID-19 severity was determined using the Ministry of Health, Labour, and Welfare (Japan) classification system
* Significant value, p-value was calculated by Fisher's exact test with a public software JMP ver.15
